# Supplementary material for: Cost-Effectiveness of Short Course of Ceftazidime/Avibactam for K. pneumoniae-KPC Bloodstream Infections in Italy
Source: Microorganisms. 2023 Apr 23;11(5):1102. doi: 10.3390/microorganisms11051102 (PMC10224085; doi:10.3390/microorganisms11051102)
Supplement: Supplementary file 1 [file microorganisms-11-01102-s001.zip]

Archive with 1 entries (1 files):
- microorganisms-2326211-supplementary.pdf
